# Supplementary material for: Creating a training set for artificial intelligence from initial segmentations of airways
Source: Eur Radiol Exp. 2021 Nov 29;5:54. doi: 10.1186/s41747-021-00247-9 (PMC8627914; doi:10.1186/s41747-021-00247-9)
Supplement: Supplementary file 1 — Additional file 1. Electronic Supplementary Material Manual [file 41747_2021_247_MOESM1_ESM.zip]

Archive with 6 entries (6 files):
- SOP Manual Airway Segmentation.png
- SOP Manual Airway Segmentation1.png
- SOP Manual Airway Segmentation2.png
- SOP Manual Airway Segmentation3.png
- SOP Manual Airway Segmentation4.png
- SOP Manual Airway Segmentation5.png
