# Supplementary material for: Creating a training set for artificial intelligence from initial segmentations of airways
Source: Eur Radiol Exp. 2021 Nov 29;5:54. doi: 10.1186/s41747-021-00247-9 (PMC8627914; doi:10.1186/s41747-021-00247-9)
Supplement: Supplementary file 5 — Additional file 5: Supplementary Figures S2–S4. Breakdown of results in visual format [file 41747_2021_247_MOESM5_ESM.zip]

Archive with 3 entries (3 files):
- Figure S2.png
- Figure S3.png
- Figure S4.png
